# Supplementary material for: Multiscale computational analysis of Xenopus laevis morphogenesis reveals key insights of systems-level behavior
Source: BMC Syst Biol. 2007 Oct 22;1:46. doi: 10.1186/1752-0509-1-46 (PMC2190763; doi:10.1186/1752-0509-1-46)
Supplement: Additional file 1 — multicellular_scale_model.nlogo. Multicellular model of Xenopus mesendoderm migration written in the NetLogo environment. [file 1752-0509-1-46-S1.nlog]

    ;;;;;;;;;;;;;;;;;;;;;;;;;;;;;;;;;;;;;;;;;;;;;;;;;;;;;;;;;;;;;;;;;;;;;;;;;;;;;;;;;;;;;;;;;;;;;;;;;;;;;;;;;;;    
    ;;;;;;;;;;;;;;;;;;;;;;;;;;;;;;;;;;;;;;;;;;;;;;;;;;;;;;;;;;;;;;;;;;;;;;;;;;;;;;;;;;;;;;;;;;;;;;;;;;;;;;;;;;;        
    ;;;;;;;;;;;;;;;;;;;;;;;;;;;;;;;;;;;;;;;;;;;;;;;;;;;;;;;;;;;;;;;;;;;;;;;;;;;;;;;;;;;;;;;;;;;;;;;;;;;;;;;;;;;   
__extensions [ "/execute-in-matlab.jar"]   ; Change to actual jar file (may need to change pathname)
    ;;;;;;;;;;;;;;;;;;;;;;;;;;;;;;;;;;;;;;;;;;;;;;;;;;;;;;;;;;;;;;;;;;;;;;;;;;;;;;;;;;;;;;;;;;;;;;;;;;;;;;;;;;;    
    ;;;;;;;;;;;;;;;;;;;;;;;;;;;;;;;;;;;;;;;;;;;;;;;;;;;;;;;;;;;;;;;;;;;;;;;;;;;;;;;;;;;;;;;;;;;;;;;;;;;;;;;;;;;        
    ;;;;;;;;;;;;;;;;;;;;;;;;;;;;;;;;;;;;;;;;;;;;;;;;;;;;;;;;;;;;;;;;;;;;;;;;;;;;;;;;;;;;;;;;;;;;;;;;;;;;;;;;;;;   

breed[subcells subcell]                                              ;Makes a breed called subcell

globals[
  clock                                                              ;Keeps track of time in the model
  timeUnit                                                           ;A constant that gives the amount of time passed each loop of simulation
  totalNumberOfCells                                                 ;Keeps track of the total number of cells in this model
  isTrackingCellPositions
  fileXpositions
  fileYpositions
  moviePathName
  MATLABoutput
  MATLABinput
  initialParamFile
  command
]

subcells-own [
  cellIdentity                                                       ;The biological cell's reference number - unique to each cell 
  cellPosition                                                       ;The number of the subcell's location in the biological cell 
                                                                     ;Cells are in the following orientation:
                                                                     ;            1  2  3
                                                                     ;            4  5  6
                                                                     ;            7  8  9
                                                                    
  ShingledWith                                                       ;This list contains the cell Identities of all the cells that the subcell 
                                                                     ;is shingled with. 
  absoluteXposition                                                  ;The actual x position of the cell (can be between patches)
  absoluteYposition                                                  ;The actual y position of the cell (can be between patches)
  touchingFNmatrix                                                   ;A true or false variable that tells whether a shingled cell is on the
                                                                     ;FN matrix or not    
  nextSubcellFNmatrixVectorX
  nextSubcellFNmatrixVectorY   
  nextCellFNmatrixVectorX
  nextCellFNmatrixVectorY       
  nextSubcellShingledVectorX
  nextSubcellShingledVectorY
  finalNextXDirection
  finalNextYDirection   
  subcellShapeParameter
  betaCatenin                                              
]

patches-own[
  fibronectinConcentration                                            ;The FN concentration of the patch
  viewableSubCell                                                     ;Stores the highest shingled subcell (used in visualization)
  attachedSubCell                                                     ;Stores the subcell that is atached to this patches FN matrix
  cellsOnMe
  XdirectionForShingledCellsOnMe
  YdirectionForShingledCellsOnMe
  polaritySignals
]

to startup                                                            ;Automatically loads world at start up
  setup 
end

to setup
  set isTrackingCellPositions false  
  no-display                                                         ;Makes world not refresh (adds speed to program)
  ca                                                                 ;Clears world of previous data
  set clock 0                                                        ;Resets Clock
  set timeUnit 3.5                                                   ;Time unit for movement
  let currentCellNumber 0                                            ;Starts with zero Cells
  ;;;;;;;;;;;;;;;;;;;;;;;;;;;;;;;;;;;;;;;;;;;;;;;;; Make Initial Fibronectin Grid ;;;;;;;;;;;;;;;;;;;;;;;;;;;;;;;;;;;;;;;;;;;;;;;;;;;;;;;;;;
  ;;;;;;;;;;;;;;;;;;;;;;;;;;;;;;;;;;;;;;;;;;;;;;;;;;;;;;;;;;;;;;;;;;;;;;;;;;;;;;;;;;;;;;;;;;;;;;;;;;;;;;;;;;;;;;;;;;;;;;;;;;;;;;;;;;;;;;;;;;
  ;;;;;;;;;;;;;;;;;;;;;;;;;;;;;;;;;;;;;;;;;;;;;;;;;;;;;;;;;;;;;;;;;;;;;;;;;;;;;;;;;;;;;;;;;;;;;;;;;;;;;;;;;;;;;;;;;;;;;;;;;;;;;;;;;;;;;;;;;;
  ;;;;;;;;;;;;;;;;;;;;;;;;;;;;;;;;;;;;;;;;;;;;;;;;;;;;;;;;;;;;;;;;;;;;;;;;;;;;;;;;;;;;;;;;;;;;;;;;;;;;;;;;;;;;;;;;;;;;;;;;;;;;;;;;;;;;;;;;;;
  ;;;;;;;;;;;;;;;;;;;;;;;;;;;;;;;;;;;;;;;;;;;;;;;;;;;;;;;;;;;;;;;;;;;;;;;;;;;;;;;;;;;;;;;;;;;;;;;;;;;;;;;;;;;;;;;;;;;;;;;;;;;;;;;;;;;;;;;;;;
  ;;;;;;;;;;;;;;;;;;;;;;;;;;;;;;;;;;;;;;;;;;;;;;;;;;;;;;;;;;;;;;;;;;;;;;;;;;;;;;;;;;;;;;;;;;;;;;;;;;;;;;;;;;;;;;;;;;;;;;;;;;;;;;;;;;;;;;;;;;
  ;;;;;;;;;;;;;;;;;;;;;;;;;;;;;;;;;;;;;;;;;;;;;;;;;;;;;;;;;;;;;;;;;;;;;;;;;;;;;;;;;;;;;;;;;;;;;;;;;;;;;;;;;;;;;;;;;;;;;;;;;;;;;;;;;;;;;;;;;;
  ;;;;;;;;;;;;;;;;;;;;;;;;;;;;;;;;;;;;;;;;;;;;;;;;;;;;;;;;;;;;;;;;;;;;;;;;;;;;;;;;;;;;;;;;;;;;;;;;;;;;;;;;;;;;;;;;;;;;;;;;;;;;;;;;;;;;;;;;;;
  ;;;;;;;;;;;;;;;;;;;;;;;;;;;;;;;;;;;;;;;;;;;;;;;;;;;;;;;;;;;;;;;;;;;;;;;;;;;;;;;;;;;;;;;;;;;;;;;;;;;;;;;;;;;;;;;;;;;;;;;;;;;;;;;;;;;;;;;;;;
 
    ask patches [
      set fibronectinConcentration random-normal FNmean FNstdev               ;Sets a random normal FN concentration
      let zScore ((fibronectinConcentration - FNmean) / FNstdev)              ;Calculates its zscore for coloring
      if (zScore <= -1.2816)[set pcolor 0]                                  ;;;;;;;;;;;;;;;;;;;;;;;;;;;;;;;;;;;;;;;;;;;;;;;;;;;;;;;;;;
      if (zScore <= -.8416 and zScore > -1.2816)[set pcolor 1]              ;;;;;;;;;;;;;;;;;;;;;;;;;;;;;;;;;;;;;;;;;;;;;;;;;;;;;;;;;;
      if (zScore <= -.5244 and zScore > -.8416)[set pcolor 2]               ;;;;;;;;;;;;;;;;;;;;;;;;;;;;;;;;;;;;;;;;;;;;;;;;;;;;;;;;;;
      if (zScore <= -.2533 and zScore > -.5244)[set pcolor 3]               ;                                                        ;
      if (zScore <= 0 and zScore > -.2533)[set pcolor 4]                    ;  Sets a normalized color distribution to show FN conc  ;
      if (zScore <= .2533 and zScore > 0)[set pcolor 5]                     ;                                                        ;
      if (zScore <= .5244 and zScore > .2533)[set pcolor 6]                 ;;;;;;;;;;;;;;;;;;;;;;;;;;;;;;;;;;;;;;;;;;;;;;;;;;;;;;;;;;
      if (zScore <= .8416 and zScore > .5244)[set pcolor 7]                 ;;;;;;;;;;;;;;;;;;;;;;;;;;;;;;;;;;;;;;;;;;;;;;;;;;;;;;;;;;
      if (zScore <= 1.2816 and zScore > .8416)[set pcolor 8]                ;;;;;;;;;;;;;;;;;;;;;;;;;;;;;;;;;;;;;;;;;;;;;;;;;;;;;;;;;;
      if (zScore > 1.2816)[set pcolor 9]                                    ;;;;;;;;;;;;;;;;;;;;;;;;;;;;;;;;;;;;;;;;;;;;;;;;;;;;;;;;;; 
    ]
  let initialCellLayerHeight (round ((initialCellPatchHeight / 100) * world-height)) 
  let initialCellLayerWidth ((2 * (round (((initialCellPatchWidth / 100) * world-width) / 2))) - 1)
  if (initialFNgradient = true)[
    let percentPerRow ((gradient / 100) / initialCellLayerHeight)
    let initialFrontRow (min-pycor + initialCellLayerHeight)
    let rowCounter (min-pycor + initialCellLayerHeight)
    let stepNumber 1
    while [rowCounter >= min-pycor][
      ask patches with [pycor = rowCounter][
        let thisRowPercent (1 - (stepNumber * percentPerRow))
        set fibronectinConcentration ((random-normal FNmean FNstdev) * thisRowPercent)
        let zScore ((fibronectinConcentration - FNmean) / FNstdev)              ;Calculates its zscore for coloring
        if (zScore <= -1.2816)[set pcolor 0]                                  ;;;;;;;;;;;;;;;;;;;;;;;;;;;;;;;;;;;;;;;;;;;;;;;;;;;;;;;;;;
        if (zScore <= -.8416 and zScore > -1.2816)[set pcolor 1]              ;;;;;;;;;;;;;;;;;;;;;;;;;;;;;;;;;;;;;;;;;;;;;;;;;;;;;;;;;;
        if (zScore <= -.5244 and zScore > -.8416)[set pcolor 2]               ;;;;;;;;;;;;;;;;;;;;;;;;;;;;;;;;;;;;;;;;;;;;;;;;;;;;;;;;;;
        if (zScore <= -.2533 and zScore > -.5244)[set pcolor 3]               ;                                                        ;
      if (zScore <= 0 and zScore > -.2533)[set pcolor 4]                    ;  Sets a normalized color distribution to show FN conc  ;
      if (zScore <= .2533 and zScore > 0)[set pcolor 5]                     ;                                                        ;
      if (zScore <= .5244 and zScore > .2533)[set pcolor 6]                 ;;;;;;;;;;;;;;;;;;;;;;;;;;;;;;;;;;;;;;;;;;;;;;;;;;;;;;;;;;
      if (zScore <= .8416 and zScore > .5244)[set pcolor 7]                 ;;;;;;;;;;;;;;;;;;;;;;;;;;;;;;;;;;;;;;;;;;;;;;;;;;;;;;;;;;
      if (zScore <= 1.2816 and zScore > .8416)[set pcolor 8]                ;;;;;;;;;;;;;;;;;;;;;;;;;;;;;;;;;;;;;;;;;;;;;;;;;;;;;;;;;;
      if (zScore > 1.2816)[set pcolor 9]     
      ]
      set stepNumber (stepNumber + 1)
    set rowCounter (rowCounter - 1)
    ]
  ]

  ;;;;;;;;;;;;;;;;;;;;;;;;;;;;;;;;;;;;;;;;;;;;;;;;; Make Initial Number of Cells ;;;;;;;;;;;;;;;;;;;;;;;;;;;;;;;;;;;;;;;;;;;;;;;;;;;;;;;;;;;
  set totalNumberOfCells (round((initialCellLayerHeight - 2) *                   ;Calculates the number of cells for the confluence percentage
    (initialCellLayerWidth - 2) * (confluencePercentage / 100)))   
  while [currentcellNumber < totalNumberOfCells] [                               ;Creates new cells until there are enough
     let foundEmptyPatch false                                                   ;Cell is not necesarily on a non-occupied cell from the start
     let thisLeaderYposition 0                                                   ;Initializes starting y position variable
     let thisLeaderXposition 0                                                   ;Initializes starting x position variable
     let thisCellColor 10;(cellColor)                                            ;Creates a random color for the cell
     while [foundEmptyPatch = false][                                            ;Puts cell in a random place until it is on an unoccupied patch
       set thisLeaderXposition ((random (initialCellLayerWidth - 2) -            ;Creates a random x position for the this leader
         (((initialCellLayerWidth - 1) / 2))))  
       set thisLeaderYposition (min-pycor + 2 + random(initialCellLayerHeight - 1))
       if (not any? (turtles-on (patch (thisLeaderXposition + 1)                 ;Creates a random y position 
         thisLeaderYposition)) with [cellPosition = 2])[          
         if((thisLeaderXposition >= min-pxcor) and (thisLeaderXposition < (max-pxcor - 1)) 
           and (thisLeaderYposition >= (min-pxcor + 2)))[
         set foundEmptyPatch true] 
       ]                                                                         ;rows, checks if subcell 2 can attach to FN matrix
                                                                                 ;...if there is no cell, then make the new cell there
     ]                                                        
     
                                                                  ;;;;;;;;;;;;;;;;;;;;;;;;;;;;;;;;; SUBCELL 1 ;;;;;;;;;;;;;;;;;;;;;;;;;;;;;;;
     ask patch-at thisLeaderXposition thisLeaderYposition            ;Defines new random location for the next cell
       [sprout-subcells 1                                            ;Makes a new subcell
         [set color thisCellColor                                    ;Sets subcell color to be the same as the rest of the cell
         set shape "subCellshape1"                                   ;Gives leader subcell a "leader shape"
         set  cellIdentity currentCellNumber                         ;Defines the cell identity to link this subcell with the rest of the cell
         set cellPosition 1                                          ;Makes this the leader subcell
         set absoluteXposition thisLeaderXposition                   ;The absolute position starts at an integer value
         set absoluteYposition thisLeaderYposition                   ;
         set heading 0
         set subcellShapeParameter (50 + (random-float 50))
         ]                                         
       ]                  
                                                                  ;;;;;;;;;;;;;;;;;;;;;;;;;;;;;;;;; SUBCELL 2 ;;;;;;;;;;;;;;;;;;;;;;;;;;;;;;;       
     ask patch-at (thisLeaderXposition + 1) thisLeaderYposition      ;Puts next subcell at correct place
       [sprout-subcells 1                                            ;Makes a new subcell
         [set color thisCellColor                                    ;Sets subcell color to be the same as the rest of the cell
         set shape "subCellshape2"                                   ;Gives subcell a subcell2 shape
         set  cellIdentity currentCellNumber                         ;Defines the cell identity to link this subcell with the rest of the cell
         set cellPosition 2                                          ;Makes this the leader subcell
         set absoluteXposition (thisLeaderXposition + 1)             ;The absolute position starts at an integer value
         set absoluteYposition thisLeaderYposition                   ;
         set heading 0
         set subcellShapeParameter (50 + (random-float 50))
         ]   
       ]                                                                
                                                                  ;;;;;;;;;;;;;;;;;;;;;;;;;;;;;;;;; SUBCELL 3 ;;;;;;;;;;;;;;;;;;;;;;;;;;;;;;;       
     ask patch-at (thisLeaderXposition + 2) thisLeaderYposition      ;Puts next subcell at correct place
       [sprout-subcells 1                                            ;Makes a new subcell
         [set color thisCellColor                                    ;Sets subcell color to be the same as the rest of the cell
         set shape "subCellshape3"                                   ;Gives subcell a subcell3 shape
         set  cellIdentity currentCellNumber                         ;Defines the cell identity to link this subcell with the rest of the cell
         set cellPosition 3                                          ;Makes this the leader subcell
         set absoluteXposition (thisLeaderXposition + 2)             ;The absolute position starts at an integer value
         set absoluteYposition thisLeaderYposition                   ;
         set heading 0
         set subcellShapeParameter (50 + (random-float 50))
         ]   
       ]                                                              
                                                                  ;;;;;;;;;;;;;;;;;;;;;;;;;;;;;;;;; SUBCELL 4 ;;;;;;;;;;;;;;;;;;;;;;;;;;;;;;;       
     ask patch-at thisLeaderXposition (thisLeaderYposition - 1)      ;Puts next subcell at correct place
       [sprout-subcells 1                                            ;Makes a new subcell
         [set color thisCellColor                                    ;Sets subcell color to be the same as the rest of the cell
         set shape "subCellshape4"                                   ;Gives subcell a subcell4 shape
         set  cellIdentity currentCellNumber                         ;Defines the cell identity to link this subcell with the rest of the cell
         set cellPosition 4                                          ;Makes this the leader subcell
         set absoluteXposition (thisLeaderXposition)                 ;The absolute position starts at an integer value
         set absoluteYposition (thisLeaderYposition - 1)             ;
         set heading 0
         set subcellShapeParameter (50 + (random-float 50))
         ]   
       ]                                                                 
                                                                  ;;;;;;;;;;;;;;;;;;;;;;;;;;;;;;;;; SUBCELL 5 ;;;;;;;;;;;;;;;;;;;;;;;;;;;;;;;       
     ask patch-at (thisLeaderXposition + 1) (thisLeaderYposition - 1);Puts next subcell at correct place
       [sprout-subcells 1                                            ;Makes a new subcell
         [set color thisCellColor                                    ;Sets subcell color to be the same as the rest of the cell
         set shape "subCellshape5"                                   ;Gives subcell a subcell5 shape
         set  cellIdentity currentCellNumber                         ;Defines the cell identity to link this subcell with the rest of the cell
         set cellPosition 5                                          ;Makes this the leader subcell
         set absoluteXposition (thisLeaderXposition + 1)             ;The absolute position starts at an integer value
         set absoluteYposition (thisLeaderYposition - 1)             ;
         set heading 0
         set subcellShapeParameter 100 
         ]   
       ]         
                                                                  ;;;;;;;;;;;;;;;;;;;;;;;;;;;;;;;;; SUBCELL 6 ;;;;;;;;;;;;;;;;;;;;;;;;;;;;;;;       
     ask patch-at (thisLeaderXposition + 2) (thisLeaderYposition - 1);Puts next subcell at correct place
       [sprout-subcells 1                                            ;Makes a new subcell
         [set color thisCellColor                                    ;Sets subcell color to be the same as the rest of the cell
         set shape "subCellshape6"                                   ;Gives subcell a subcell6 shape
         set  cellIdentity currentCellNumber                         ;Defines the cell identity to link this subcell with the rest of the cell
         set cellPosition 6                                          ;Makes this the leader subcell
         set absoluteXposition (thisLeaderXposition + 2)             ;The absolute position starts at an integer value
         set absoluteYposition (thisLeaderYposition - 1)             ;
         set heading 0
         set subcellShapeParameter (50 + (random-float 50))
         ]   
       ]     
                                                                  ;;;;;;;;;;;;;;;;;;;;;;;;;;;;;;;;; SUBCELL 7 ;;;;;;;;;;;;;;;;;;;;;;;;;;;;;;;       
     ask patch-at thisLeaderXposition (thisLeaderYposition - 2)      ;Puts next subcell at correct place
       [sprout-subcells 1                                            ;Makes a new subcell
         [set color thisCellColor                                    ;Sets subcell color to be the same as the rest of the cell
         set shape "subCellshape7"                                   ;Gives subcell a subcell7 shape
         set  cellIdentity currentCellNumber                         ;Defines the cell identity to link this subcell with the rest of the cell
         set cellPosition 7                                          ;Makes this the leader subcell
         set absoluteXposition thisLeaderXposition                   ;The absolute position starts at an integer value
         set absoluteYposition (thisLeaderYposition - 2)             ;
         set heading 0
         set subcellShapeParameter (50 + (random-float 50))
         ]   
       ]  
                                                                  ;;;;;;;;;;;;;;;;;;;;;;;;;;;;;;;;; SUBCELL 8 ;;;;;;;;;;;;;;;;;;;;;;;;;;;;;;;       
     ask patch-at (thisLeaderXposition + 1) (thisLeaderYposition - 2);Puts next subcell at correct place
       [sprout-subcells 1                                            ;Makes a new subcell
         [set color thisCellColor                                    ;Sets subcell color to be the same as the rest of the cell
         set shape "subCellshape8"                                   ;Gives subcell a subcell8 shape
         set  cellIdentity currentCellNumber                         ;Defines the cell identity to link this subcell with the rest of the cell
         set cellPosition 8                                          ;Makes this the leader subcell
         set absoluteXposition (thisLeaderXposition + 1)             ;The absolute position starts at an integer value
         set absoluteYposition (thisLeaderYposition - 2)             ;
         set heading 0
         set subcellShapeParameter (50 + (random-float 50))
         ]   
       ]       
                                                                  ;;;;;;;;;;;;;;;;;;;;;;;;;;;;;;;;; SUBCELL 9 ;;;;;;;;;;;;;;;;;;;;;;;;;;;;;;;       
     ask patch-at (thisLeaderXposition + 2) (thisLeaderYposition - 2);Puts next subcell at correct place
       [sprout-subcells 1                                            ;Makes a new subcell
         [set color thisCellColor                                    ;Sets subcell color to be the same as the rest of the cell
         set shape "subCellshape9"                                   ;Gives subcell a subcell9 shape
         set  cellIdentity currentCellNumber                         ;Defines the cell identity to link this subcell with the rest of the cell
         set cellPosition 9                                          ;Makes this the leader subcell
         set absoluteXposition (thisLeaderXposition + 2)             ;The absolute position starts at an integer value
         set absoluteYposition (thisLeaderYposition - 2)             ;
         set heading 0
         set subcellShapeParameter (50 + (random-float 50))         ]   
       ]                                                      
    
    set currentcellNumber (currentcellNumber + 1)                    ;Increments the number of cells by 1              
    ]
   
  reVisualizeCells                                                   ;Shows cells in an intuitive way  
  calculateShingledCells
  if (initialPolarityGradient = true)[
    let rowCounter (min-pycor + initialCellLayerHeight)
    let signalCounter 1.05
    while [rowCounter >= (min-pycor)][
    ask patches with [(any? subcells-here) and (pycor = rowCounter)][
      set polaritySignals signalCounter 
    ]
    set signalCounter (signalCounter + 1.05)
    set rowCounter (rowCounter - 1)
    ]
  ]
  if (LinkToMATLAB? = true)[
    ;;;;OPENS A FILE TO STORE THE FNConcs OVER TIME
      user-message "Please name the file that will store the Beta-Catenin values of each cell over time (MATLAB output)"
      set MATLABoutput user-new-file 
      if (MATLABoutput != false )[
        if ( file-exists? MATLABoutput )[
          file-delete MATLABoutput
          ]
      ]
      file-open MATLABoutput
        let cellCounter 0
        while [cellCounter < TotalNumberOfCells][    
          ifelse (cellCounter != (TotalNumberOfCells - 1))[
            file-type cellCounter + ","
          ][
            file-type cellCounter
          ]
          set cellCounter (cellCounter + 1) 
        ]
      file-close
      user-message "Please name the file that will store the average z-score of the FN concentration of each cell over time (MATLAB input)"
      set MATLABinput user-new-file
      if (MATLABinput != false )[
        if ( file-exists? MATLABinput )[
          file-delete MATLABinput
          ]
      ]
      ;Changes input filename to correct MATLAB format
      ;Find index of next double slash
      let currentInputFileName ("'" + MATLABinput + "'")
      let nextSlashIndex (position ("\\") currentInputFileName)
      while [nextSlashIndex != false][
        set currentInputFileName (replace-item nextSlashIndex currentInputFileName "/")
        set nextSlashIndex (position "\\" currentInputFileName)
      ]

      ;Changes output filename to correct MATLAB format
      ;Find index of next double slash
      let currentOutputFileName ("'" + MATLABoutput + "'")
      let nextSlashIndex2 (position ("\\") currentOutputFileName)
      while [nextSlashIndex2 != false][
        set currentOutputFileName (replace-item nextSlashIndex2 currentOutputFileName "/")
        set nextSlashIndex2 (position "\\" currentOutputFileName)
      ]

      set command "-r\nWnt_netlogo_test2(" + currentInputFileName + "," + currentOutputFileName + ")"
      ;set command "-r\nnetlogoTest(" + currentOutputFileName + "," + currentInputFileName + ")"   ;corrects cases when the line before is backwards
 
      ;;;;OPENS A FILE TO STORE THE initial parameters of the simulation
      user-message "Please name the file that will store the initial parameters of this simulation"
      set initialParamFile user-new-file
      if (initialParamFile != false )[
        if ( file-exists? initialParamFile )[
          file-delete initialParamFile
          ]
        file-open initialParamFile
        file-print "MATLABinput/NetLogoOutput"
        file-print "Gradient: " + gradient
        file-print "ConfluencePercentage: " + confluencePercentage
        file-print "CellShapeVariation: " + CellShapeVariation
        file-print "initialCellPatchHeight: " + initialCellPatchHeight
        file-print "initialCellPatchWidth: " + initialCellPatchWidth
        file-print "FNmean: " + FNmean
        file-print "FNstdev: " + FNstdev
        file-print "integrinBindingStrength: " + integrinBindingStrength
        file-print "remodelingPercentage: " + remodelingPercentage
        file-print "polarityTrailStrength: " + polarityTrailStrength
        file-print "meanMovementConc: " + meanMovementConc
        file-print "stdDevMovementConc: " + stdDevMovementConc
        file-print "Beta-Catenin file location: " + MATLABoutput
        file-print "Fibronectin file location: " + MATLABinput
      ]
  ]
  
  if(outputCellPositionData? = true)[
  ;;;;OPENS A FILE TO STORE THE X-positions OVER TIME
      user-message "Please name the file that will store the X-positions of each cell over time"
      set fileXpositions user-new-file
      if ( fileXpositions != false )[
        if ( file-exists? fileXpositions )[
          file-delete fileXpositions
          ]
        file-open fileXpositions
        file-print "positionType: X-Positions"
        file-print "Gradient: " + gradient
        file-print "onfluencePercentage: " + confluencePercentage
        file-print "CellShapeVariation: " + CellShapeVariation
        file-print "initialCellPatchHeight: " + initialCellPatchHeight
        file-print "initialCellPatchWidth: " + initialCellPatchWidth
        file-print "FNmean: " + FNmean
        file-print "FNstdev: " + FNstdev
        file-print "integrinBindingStrength: " + integrinBindingStrength
        file-print "remodelingPercentage: " + remodelingPercentage
        file-print "polarityTrailStrength: " + polarityTrailStrength
        file-print "meanMovementConc: " + meanMovementConc
        file-print "stdDevMovementConc: " + stdDevMovementConc
        file-type "DataStart "
        let cellCounter 0
        while [cellCounter < TotalNumberOfCells][
          ask subcells with [(cellIdentity = cellCounter) and (cellPosition = 2)][
            file-type cellIdentity + " "
          ]
          set cellCounter (cellCounter + 1) 
        ]
        file-type "\n"
      ] 
      user-message "Please name the file that will store the Y-positions of each cell over time"    
      ;;;;OPENS A FILE TO STORE THE Y-positions OVER TIME
      set fileYpositions user-new-file
      if ( fileYpositions != false )[
        if ( file-exists? fileYpositions )[
          file-delete fileYpositions
        ]
        file-open fileYpositions
        file-print "positionType: Y-Positions"
        file-print "Gradient: " + gradient
        file-print "onfluencePercentage: " + confluencePercentage
        file-print "CellShapeVariation: " + CellShapeVariation
        file-print "initialCellPatchHeight: " + initialCellPatchHeight
        file-print "initialCellPatchWidth: " + initialCellPatchWidth
        file-print "FNmean: " + FNmean
        file-print "FNstdev: " + FNstdev
        file-print "integrinBindingStrength: " + integrinBindingStrength
        file-print "remodelingPercentage: " + remodelingPercentage
        file-print "polarityTrailStrength: " + polarityTrailStrength
        file-print "meanMovementConc: " + meanMovementConc
        file-print "stdDevMovementConc: " + stdDevMovementConc
        file-type "DataStart "
        let cellCounter 0
        while [cellCounter < TotalNumberOfCells][
        ask subcells with [(cellIdentity = cellCounter) and (cellPosition = 2)][
            file-type cellIdentity + " "
          ]
          set cellCounter (cellCounter + 1) 
        ]
        file-type "\n"
      ]
  ]
  
  if(makeQuicktimeMovie? = true)[
    user-message "Please name movie file (choose a name ending with .mov)"          ;; prompt user for movie saving location
    set moviePathName user-new-file
    if not is-string? moviePathName 
      [stop                                                                         ;; stop if user canceled 
      ]
    movie-start moviePathName
    movie-set-frame-rate 2  
    ]
  set-current-plot "FibronectinConcentrationPlot"                                   ;;Updates FN plot
  clear-plot
  set-plot-y-range 0 (FNmean + 1.5 * FNstdev)
  let rowCounter min-pycor
  while [rowCounter <= max-pycor][
    let totalRowFNconc 0
    let colCounter min-pxcor
    while [colCounter <= max-pxcor][  
      ask (patch colCounter rowCounter)[
        set totalRowFNconc (totalRowFNconc + fibronectinConcentration)
      ]
      set colCounter (colCounter + 1)
    ]
    set-current-plot-pen "ActualConcentration"
    plotxy rowCounter (totalRowFNconc / world-width);plot average FN conc at that row
    set-current-plot-pen "OneStdevFromMean"
    plotxy rowCounter (FNmean + FNstdev)
    set-current-plot-pen "StdevBelowMean"
    plotxy rowCounter (FNmean - FNstdev)
    set-current-plot-pen "MeanConcentration"
    plotxy rowCounter FNmean
    set rowCounter (rowCounter + 1)
  ]
  
  set-current-plot "PolaritySignalsPlot"                                                         ;;Updates polarity signals plot
  clear-plot
  set rowCounter min-pycor
  while [rowCounter <= max-pycor][
    let totalRowPolarity 0
    let colCounter min-pxcor
    while [colCounter <= max-pxcor][  
      ask (patch colCounter rowCounter)[
        set totalRowPolarity (totalRowPolarity + polaritySignals)
      ]
      set colCounter (colCounter + 1)
    ]
    plotxy rowCounter (totalRowPolarity / world-width)                                             ;plots average FN conc at that row
    set rowCounter (rowCounter + 1)
  ]
  
  set-current-plot "PolaritySignalsHorizPlot"                                                         ;;Updates horiz polarity signals plot
  clear-plot
  let colCounter min-pxcor
  while [colCounter <= max-pxcor][
    let totalColPolarity 0
    set rowCounter min-pycor
    while [rowCounter <= max-pycor][  
      ask (patch colCounter rowCounter)[
        set totalColPolarity (totalColPolarity + polaritySignals)
      ]
      set rowCounter (rowCounter + 1)
    ]
    plotxy colCounter (totalColPolarity / world-height)                                             ;plot average FN conc at that row
    set colCounter (colCounter + 1)
  ]
end

to outputMovie
  set makeQuicktimeMovie? false
  movie-close                                                        ;; exports the movie
  user-message (word "Exported movie to " moviePathName)
end

to runOnce                                                            ;Runs model for one timeUnit
  set clock (clock + timeUnit)                                        ;Increments the clock by 1 time unit  
  if(makeQuicktimeMovie? = true)[
    movie-grab-view
  ]
  ask patches with [any? subcells-here][
  set polaritySignals (polaritySignals + 1)
  ]
  updatePlots
  moveCells                                                           ;Makes cells move/interact with eachother
end

to runModel                                                           ;Runs model continuously
 runOnce                                                              ;by calling runOnce in a loop
end


to moveCells                                                          ;Moves cells each iteration of the program                                                        
  no-display
  let betaCateninValues[]
  if (LinkToMATLAB? = true)[
    if (clock > 0)[
      file-open MATLABoutput
      ;;Will read last line only
      let lineAsString ""
      while [not file-at-end?][     ;Finds last line
        set lineAsString file-read-line
      ]
      file-close
      let listData []
      while [not empty? lineAsString][
        let currentNumberAsString ""
        while [not empty? lineAsString and (first lineAsString) != ","][
          set currentNumberAsString (currentNumberAsString + (first lineAsString))
          set lineAsString (remove-item 0 lineAsString)
        ]
        if (not empty? lineAsString)[
          set lineAsString (remove-item 0 lineAsString)
        ]
  
        ;;;Change currentNumberAsString to float called currentNumber
        let currentNumber 0.0
        let currentDecimal 0.0
        let placeCounter 0
        let isNegativeNumber false
        if (item 0 currentNumberAsString = "-")[
          set isNegativeNumber true
          set currentNumberAsString remove-item 0 currentNumberAsString
        ]
        let numberLength length currentNumberAsString
        let decimalIndex numberLength
        ;Find Decimal place
        let decimalCounter 0
        while [decimalCounter < numberLength][
          if (item decimalCounter currentNumberAsString = ".")[
            set decimalIndex decimalCounter    
          ]
          set decimalCounter (decimalCounter + 1)
        ]
        ;Build number before decimal
        set placeCounter 0
        while [placeCounter < decimalIndex][
          ;Finds the actual number
          let thisNumberString (item placeCounter currentNumberAsString)
          let thisNumber 0.0
          if (thisNumberString = "0") [set thisNumber 0] 
          if (thisNumberString = "1") [set thisNumber 1]  
          if (thisNumberString = "2") [set thisNumber 2]  
          if (thisNumberString = "3") [set thisNumber 3]  
          if (thisNumberString = "4") [set thisNumber 4]  
          if (thisNumberString = "5") [set thisNumber 5]  
          if (thisNumberString = "6") [set thisNumber 6]  
          if (thisNumberString = "7") [set thisNumber 7]
          if (thisNumberString = "8") [set thisNumber 8]
          if (thisNumberString = "9") [set thisNumber 9] 
          ;Add to growing number  
          set currentNumber (currentNumber + (thisNumber * (10 ^ (decimalIndex - placeCounter - 1)))) 
          set placeCounter (placeCounter + 1) 
        ]
        ;Build number after decimal
        set placeCounter (decimalIndex + 1) 
        while [placeCounter < numberLength][
          let thisNumberString (item placeCounter currentNumberAsString)
          let thisNumber 0.0
          if (thisNumberString = "0") [set thisNumber 0] 
          if (thisNumberString = "1") [set thisNumber 1]  
          if (thisNumberString = "2") [set thisNumber 2]  
          if (thisNumberString = "3") [set thisNumber 3]  
          if (thisNumberString = "4") [set thisNumber 4]  
          if (thisNumberString = "5") [set thisNumber 5]  
          if (thisNumberString = "6") [set thisNumber 6]  
          if (thisNumberString = "7") [set thisNumber 7]
          if (thisNumberString = "8") [set thisNumber 8]
          if (thisNumberString = "9") [set thisNumber 9] 
          ;Add to growing number
          set currentDecimal (currentDecimal + (thisNumber * (10 ^ (-1 * (placeCounter - decimalIndex)))))
          set placeCounter (placeCounter + 1)
        ] 
        ifelse(decimalIndex != numberLength)
          [set currentNumber precision (currentNumber + currentDecimal) (numberLength - (decimalIndex + 1))]
          [set currentNumber (currentNumber + currentDecimal)]
        if (isNegativeNumber)[
          set currentNumber (currentNumber * -1)
        ]
        set currentNumber (currentNumber + 0.0)
        set listData (lput currentNumber listData)
        set betaCateninValues listData
      ]  
    ]
    ;While loop to add beta catenin values
    let cellCounter 0
    while [cellCounter < TotalNumberOfCells][
      ask subcells with [cellIdentity = cellCounter][
        set betaCatenin item cellCounter betaCateninValues
      ]
      set cellCounter (cellCounter + 1) 
    ]
  ]
  if (outputCellPositionData? = false)[
    file-close-all
    set isTrackingCellPositions false
  ]
  
  if (LinkToMATLAB? = true)[
    file-open MATLABinput
      file-type "\n"
      let cellCounter 0
      while [cellCounter < TotalNumberOfCells][
        let totalConc 0
        ask subcells with [(cellIdentity = cellCounter)][
          set totalConc (totalConc + value-from patch-here[fibronectinConcentration])
        ]
        let PercentOfAverageConc ((totalConc / 9) / FNmean)
        file-type PercentOfAverageConc + " "
        set cellCounter (cellCounter + 1) 
      ]
    file-close
 
    let needsNewLine false
    file-open MATLABoutput
      if (not file-at-end?)[
        set needsNewLine true
      ]
    file-close 
    if needsNewLine[
      file-open MATLABoutput
        file-type "\n"
      file-close
    ]
    execute-in-matlab command       ; Change to actual matlab filename

  ]
 
  if (outputCellPositionData? = true)[
    set isTrackingCellPositions true
    file-open fileXpositions                                                               ;;Write x position data
    file-type clock + " "
    let cellCounter 0
    while [cellCounter < TotalNumberOfCells][
      ask subcells with [(cellIdentity = cellCounter) and (cellPosition = 2)][
        file-type absoluteXposition + " "
      ]
      set cellCounter (cellCounter + 1) 
    ]
    file-type "\n"
    
    file-open fileYpositions                                                                ;;Write y position data
    file-type clock + " "
    set cellCounter 0
    while [cellCounter < TotalNumberOfCells][
      ask subcells with [(cellIdentity = cellCounter) and (cellPosition = 2)][
        file-type absoluteYposition + " "
      ]
      set cellCounter (cellCounter + 1) 
    ]
    file-type "\n"
  ]
  ask subcells with [((cellPosition = 1) or (cellPosition = 2) or (cellPosition = 3) or (cellPosition = 4) 
  or (cellPosition = 6) or (cellPosition = 7) or (cellPosition = 8) or (cellPosition = 9)) and (count (ShingledWith) = 1)][
    set subcellShapeParameter ((100 - CellShapeVariation) + (random-float CellShapeVariation)) 
  ]  
  eatFN
  let cellCounter 0                                                   ;Sets a counter to iterate through the cells
  calculateSubCellMovement

;;;;;;;;;;;;;;;;;;;;;;;;;;;;;;;;;;;;;;   Calculate Next Direction Without Considering Shingling   ;;;;;;;;;;;;;;;;;;;;;;;;;;;;;;;;;;;;;;;;;;;;
  while [cellCounter < totalNumberOfCells][
    let nextXposition 0                                                   ;Initializes a temp Xvariable to store the theoretical next cell place
    let nextYposition 0                                                   ;Initializes a temp Yvariable to store the theoretical next cell place
    ask subcells with [cellIdentity = cellCounter][
      if(touchingFNmatrix = true)[
      set nextXposition (nextXposition + nextSubcellFNmatrixVectorX)
      set nextYposition (nextYposition + nextSubcellFNmatrixVectorY)]
    ]
    
    ask subcells with [cellIdentity = cellCounter][
      set nextCellFNmatrixVectorX (nextXposition * (cadherinBindingStrength / 100))
      set nextCellFNmatrixVectorY (nextYposition * (cadherinBindingStrength / 100))
    ]
    set cellCounter (cellCounter + 1)
  ]
  
;;;;;;;;;;;;;;;;;;;;;;;;;;;;;;;;;;;;;;;   Change Next Direction to Include Shingling Influences   ;;;;;;;;;;;;;;;;;;;;;;;;;;;;;;;;;;;;;;;;;;;;  
    ask subcells with [any? other-subcells-here][
      set nextSubcellShingledVectorX ((sum (values-from other-subcells-here [nextCellFNmatrixVectorX]))) * (integrinBindingStrength / 100) ;Multiplied by "sticky factor" proportional to integrins
      set nextSubcellShingledVectorY ((sum (values-from other-subcells-here [nextCellFNmatrixVectorY]))) * (integrinBindingStrength / 100)
    ]
    
  set cellCounter 0  
  while [cellCounter < totalNumberOfCells][      
    let finalCellChangeInX 0
    let finalCellChangeInY 0 
    ask subcells with [cellIdentity = cellCounter][
      if (touchingFNmatrix = true)[
        set finalCellChangeInX (finalCellChangeInX + nextCellFNmatrixVectorX)
        set finalCellChangeInY (finalCellChangeInY + nextCellFNmatrixVectorY)
      ]
      set finalCellChangeInX (finalCellChangeInX + nextSubcellShingledVectorX)
      set finalCellChangeInY (finalCellChangeInY + nextSubcellShingledVectorY)
      
    ]
    ask subcells with [cellIdentity = cellCounter][
      set finalNextXDirection (finalCellChangeInX / 9)
      set finalNextYDirection (finalCellChangeInY / 9)
    ]
  set cellCounter (cellCounter + 1)
  ]
  
;;;;;;;;;;;;;;;;;;;;;;;;;;;;;;;;;;;;;;;;;;;;;;;;;   Can move Distance  ;;;;;;;;;;;;;;;;;;;;;;;;;;;;;;;;;;;;;;;;;;;;;;;;;;;;;;;;;;;;;;;;;;;  
let rowCounter max-pycor
let movingOrder []                                                         ;A list that stores the cells in a front to back order
  while [rowCounter >= min-pycor][                                         
    ask subcells with [((round absoluteYposition) = rowCounter) and (cellPosition = 2)][ 
      set movingOrder lput cellIdentity movingOrder                     
    ]
    set rowCounter (rowCounter - 1)                                         
  ]
  
  let listCounter 0
  while [listCounter < (length movingOrder)][                               ;Iterates through the cells from front to back
    set cellCounter (item listCounter movingOrder)
    let nextDeltaX 0
    let nextDeltaY 0
    let zScoreX 0
    let zScoreY 0
    let currentXposition 0
    let currentYposition 0
    

    ask subcells with [(cellIdentity = cellCounter) and (cellPosition = 2)][            ;Translates forces into movement velocities and moves cells
      set zScoreX ((abs(finalNextXDirection) - meanMovementConc) / stdDevMovementConc)
      set zScoreY ((abs(finalNextYDirection) - meanMovementConc) / stdDevMovementConc)
      if (zScoreX >= 0) [
        set nextDeltaX (1 - e ^ (-1 * zScoreX + (ln .5)))
      ]
      if (zScoreX < 0) [
        set nextDeltaX (e ^ (zScoreX + (ln .5)))
      ]
      if (zScoreY >= 0) [
        set nextDeltaY (1 - e ^ (-1 * zScoreY + (ln .5)))
      ]
      if (zScoreY < 0) [
        set nextDeltaY (e ^ (zScoreY + (ln .5)))
      ]
      if(finalNextXDirection < 0)[
      set nextDeltaX (nextDeltaX * -1)
      ]
      if(finalNextYDirection < 0)[
      set nextDeltaY (nextDeltaY * -1)
      ]
      set currentXposition absoluteXposition
      set currentYposition absoluteYposition         
    ]
    
    ask subcells[
      if ((cellPosition = 2) and (cellIdentity != cellCounter) and                          ;Checks for other cells with position 2 (ones that cant overlap)
      ((round absoluteXposition) = (round (currentXposition + nextDeltaX))) and 
      ((round absoluteYposition) = (round (currentYposition + nextDeltaY))))[
        set nextDeltaX 0                                                
        set nextDeltaY 0                                               
      ]
    ]
    
    ask subcells with [(cellIdentity = cellCounter) and (cellPosition = 5)][
      if(((round (nextDeltaY + absoluteYposition)) >= max-pycor) or ((round (nextDeltaY + absoluteYposition )) <= min-pycor))[
        set nextDeltaY 0
      ]
      if(((round (nextDeltaX + absoluteXposition)) >= max-pxcor) or ((round (nextDeltaX + absoluteXposition)) <= min-pxcor))[
        set nextDeltaX 0
      ]
    ]
    
    let cellPositionCounter  1                                                                ;Initiates subCell iteration variable
    while [cellPositionCounter <= 9][                                                         ;Loops through all subcells
      ask subcells [  
        if ((cellPosition = cellPositionCounter) and (cellIdentity = cellCounter))[           ;Updates absoluteXPosition and absoluteyposition
          set absoluteYposition  (nextDeltaY +  absoluteYposition)                                              
          set absoluteXposition (nextDeltaX +  absoluteXposition) 
          setxy (round absoluteXposition) (round absoluteYposition)                           ;move there
        ]
      ]
      set cellPositionCounter (cellPositionCounter + 1)                                       ;Change counter to move to next subcell
    ]
    set listCounter (listCounter + 1)                                                         ;Change counter to move to next cell
  ]
  reVisualizeCells                                                                            ;Display the cells in an intuitive way (with shingling)
  calculateShingledCells
end

;;;;;;;;;;;;;;;;;;;;;;;;;;;;;;;;;;;;;;;;;;;;;;;;;   Revisualize Cells   ;;;;;;;;;;;;;;;;;;;;;;;;;;;;;;;;;;;;;;;;;;;;;;;;;;;;;;;;;;;;;;;;;;;
to reVisualizeCells                                                         ;Makes an accurate visualization of the cells
  ask subcells[set touchingFNmatrix false                                   ;Defaults all cells to not be touching the FN matrix
  set ShingledWith []   ]                                                   ;Makes ShingledWith a list                                                
  ask turtles [hideturtle]                                                  ;Default is to Hide all subcells
  let rowCounter max-pycor                                                  ;Initializes a counter to iterate through the rows to find the 
                                                                            ;visual order of the cells
  let viewingOrder []                                                       ;A list that stores the visual order of the cells
  while [rowCounter >= min-pycor][                                          ;Iterates through rows to calculate visual order of cells
    ask subcells with [((round absoluteYposition) = rowCounter) and (cellPosition = 2)][ 
      set viewingOrder lput cellIdentity viewingOrder                       ;Adds cells to viewingOrder in top to bottom (FN matrix) order
    ]
    set rowCounter (rowCounter - 1)                                         ;Goes to next row
  ]
  ask patches[
    set viewableSubCell (one-of(subcells-here with-min [position cellIdentity viewingOrder]))  ;Each patch finds the top-most subcell
    if (viewableSubCell != nobody)[                                                            ;Makes sure there is a subcell on the patch
      set hidden?-of viewableSubCell false                                                     ;If so, set the topmost cell to be visible
    ]
    set attachedSubCell (one-of(subcells-here with-max [position cellIdentity viewingOrder]))  ;Each patch finds the bottom-most subcell  
                                                                                               ;and attaches it to the FN matrix
    if (attachedSubCell != nobody)[                                                            ;Makes sure there is a subcell on the patch
      set touchingFNmatrix-of attachedSubCell true                                             ;If so, tell the bottom most cell that it is
    ]                                                                                          ;attached to the FN matrix    
  ]
  
  display                                                                                      ;Show the updated cells
end

  ;;;;;;;;;;;;;;;;;;;;;;;;;;;;;;;;;;;;;;;;;;;;;;;;;; Find and store shingled cells ;;;;;;;;;;;;;;;;;;;;;;;;;;;;;;;;;;;;;;;;;;;;;;;;;;;;;;;;
to calculateShingledCells
  ask patches with [any? subcells-here][
    set cellsOnMe subcells-here
  ]
  ask subcells[
    set shingledWith value-from patch-here[cellsOnMe] 
  ]
end

to calculateSubCellMovement
  ask subcells[
  let fwdLeftFNconc 0
  let fwdCenterFNconc 0
  let fwdRightFNconc 0
  let CenterLeftFNconc 0
  let CenterRightFNconc 0
  let backLeftFNconc 0
  let backCenterFNconc 0
  let backRightFNconc 0
  if(((round(absoluteXposition) - 1) > min-pxcor) and ((round(absoluteXposition) - 1) < max-pxcor) and ((round(absoluteYposition) + 1) > min-pycor) and ((round(absoluteYposition) + 1) < max-pycor))[ 
    set fwdLeftFNconc (value-from (patch (round(absoluteXposition) - 1) (round(absoluteYposition) + 1))[fibronectinConcentration]) *
    (1 + ((value-from (patch (round(absoluteXposition) - 1) (round(absoluteYposition) + 1))[polaritySignals]) * (polarityTrailStrength / 100)))
  ]
  if(((round(absoluteXposition)) > min-pxcor) and ((round(absoluteXposition)) < max-pxcor) and ((round(absoluteYposition) + 1) > min-pycor) and ((round(absoluteYposition) + 1) < max-pycor))[ 
    set fwdCenterFNconc (value-from (patch (round(absoluteXposition)) (round(absoluteYposition) + 1))[fibronectinConcentration]) *
    (1 + ((value-from (patch (round(absoluteXposition)) (round(absoluteYposition) + 1))[polaritySignals]) * (polarityTrailStrength / 100)))
  ]
  if(((round(absoluteXposition) + 1) > min-pxcor) and ((round(absoluteXposition) + 1) < max-pxcor) and ((round(absoluteYposition) + 1) > min-pycor) and ((round(absoluteYposition) + 1) < max-pycor))[ 
    set fwdRightFNconc (value-from (patch (round(absoluteXposition) + 1) (round(absoluteYposition) + 1))[fibronectinConcentration]) *
    (1 + ((value-from (patch (round(absoluteXposition) + 1) (round(absoluteYposition) + 1))[polaritySignals]) * (polarityTrailStrength / 100)))
  ]
  if(((round(absoluteXposition) - 1) > min-pxcor) and ((round(absoluteXposition) - 1) < max-pxcor) and ((round(absoluteYposition)) > min-pycor) and ((round(absoluteYposition)) < max-pycor))[ 
    set CenterLeftFNconc (value-from (patch (round(absoluteXposition) - 1) (round(absoluteYposition)))[fibronectinConcentration]) *
    (1 + ((value-from (patch (round(absoluteXposition) - 1) (round(absoluteYposition)))[polaritySignals]) * (polarityTrailStrength / 100)))
  ]
  if(((round(absoluteXposition) + 1) > min-pxcor) and ((round(absoluteXposition) + 1) < max-pxcor) and ((round(absoluteYposition)) > min-pycor) and ((round(absoluteYposition)) < max-pycor))[ 
    set CenterRightFNconc (value-from (patch (round(absoluteXposition) + 1) (round(absoluteYposition)))[fibronectinConcentration]) *
    (1 + ((value-from (patch (round(absoluteXposition) + 1) (round(absoluteYposition)))[polaritySignals]) * (polarityTrailStrength / 100)))
  ]
  if(((round(absoluteXposition) - 1) > min-pxcor) and ((round(absoluteXposition) - 1) < max-pxcor) and ((round(absoluteYposition) - 1) > min-pycor) and ((round(absoluteYposition) - 1) < max-pycor))[ 
    set backLeftFNconc (value-from (patch (round(absoluteXposition) - 1) (round(absoluteYposition) - 1))[fibronectinConcentration]) 
  ]
  if(((round(absoluteXposition)) > min-pxcor) and ((round(absoluteXposition)) < max-pxcor) and ((round(absoluteYposition) - 1) > min-pycor) and ((round(absoluteYposition) - 1) < max-pycor))[ 
    set backCenterFNconc (value-from (patch (round(absoluteXposition)) (round(absoluteYposition) - 1))[fibronectinConcentration]) 
  ]
  if(((round(absoluteXposition) + 1) > min-pxcor) and ((round(absoluteXposition) + 1) < max-pxcor) and ((round(absoluteYposition) - 1) > min-pycor) and ((round(absoluteYposition) - 1) < max-pycor))[ 
    set backRightFNconc (value-from (patch (round(absoluteXposition) + 1) (round(absoluteYposition) - 1))[fibronectinConcentration])
  ]
  set nextSubcellFNmatrixVectorX (((-1 * cos(45) * fwdLeftFNconc) + (cos(45) * fwdRightFNconc) - CenterLeftFNconc + CenterRightFNconc - (cos(45) * backLeftFNconc) + (cos(45) * backRightFNconc)) / 6)
  set nextSubcellFNmatrixVectorY (((sin(45) * fwdLeftFNconc) + fwdCenterFNconc + (sin(45) * fwdRightFNconc) - (sin(45) * backLeftFNconc) - backCenterFNconc - (sin(45) * backRightFNconc)) / 6)
  ]
end

to eatFN
let cellCounter 0
while [cellCounter < totalNumberOfCells][
  let positionCounter 1
  while [positionCounter < 10][
    let FNchangingFactor 0
    let XpositionForMatrix 0
    let YpositionForMatrix 0
    ask subcells with [(cellPosition = positionCounter) and (cellIdentity = cellCounter)][
      set FNchangingFactor subcellShapeParameter
      set XpositionForMatrix (round absoluteXposition)
      set YpositionForMatrix (round absoluteYposition)
    ]
    ask (patch XpositionForMatrix YpositionForMatrix)[
      let remodelFactor (FNchangingFactor * (remodelingPercentage / 100))
      set fibronectinConcentration (fibronectinConcentration * ((100 - (remodelFactor / 2) - random (remodelFactor / 2)) / 100) );* (remodelingPercentage / 100))
      let zScore ((fibronectinConcentration - FNmean) / FNstdev)              ;Calculates its zscore for coloring
      if (zScore <= -1.2816)[set pcolor 0]                                  ;;;;;;;;;;;;;;;;;;;;;;;;;;;;;;;;;;;;;;;;;;;;;;;;;;;;;;;;;;
      if (zScore <= -.8416 and zScore > -1.2816)[set pcolor 1]              ;;;;;;;;;;;;;;;;;;;;;;;;;;;;;;;;;;;;;;;;;;;;;;;;;;;;;;;;;;
      if (zScore <= -.5244 and zScore > -.8416)[set pcolor 2]               ;;;;;;;;;;;;;;;;;;;;;;;;;;;;;;;;;;;;;;;;;;;;;;;;;;;;;;;;;;
      if (zScore <= -.2533 and zScore > -.5244)[set pcolor 3]               ;                                                        ;
      if (zScore <= 0 and zScore > -.2533)[set pcolor 4]                    ;  Sets a normalized color distribution to show FN conc  ;
      if (zScore <= .2533 and zScore > 0)[set pcolor 5]                     ;                                                        ;
      if (zScore <= .5244 and zScore > .2533)[set pcolor 6]                 ;;;;;;;;;;;;;;;;;;;;;;;;;;;;;;;;;;;;;;;;;;;;;;;;;;;;;;;;;;
      if (zScore <= .8416 and zScore > .5244)[set pcolor 7]                 ;;;;;;;;;;;;;;;;;;;;;;;;;;;;;;;;;;;;;;;;;;;;;;;;;;;;;;;;;;
      if (zScore <= 1.2816 and zScore > .8416)[set pcolor 8]                ;;;;;;;;;;;;;;;;;;;;;;;;;;;;;;;;;;;;;;;;;;;;;;;;;;;;;;;;;;
      if (zScore > 1.2816)[set pcolor 109]                                    ;;;;;;;;;;;;;;;;;;;;;;;;;;;;;;;;;;;;;;;;;;;;;;;;;;;;;;;;;;
    ]
    set positionCounter (positionCounter + 1)
  ]
  set cellCounter (cellCounter + 1)
]
end

to updatePlots
set-current-plot "FibronectinConcentrationPlot"                                                 ;;Updates FN plot
  clear-plot
  set-plot-y-range 100 (FNmean + 1.5 * FNstdev)
  let rowCounter min-pycor
  while [rowCounter <= max-pycor][
    let totalRowFNconc 0
    let colCounter min-pxcor
    while [colCounter <= max-pxcor][  
      ask (patch colCounter rowCounter)[
        set totalRowFNconc (totalRowFNconc + fibronectinConcentration)
      ]
      set colCounter (colCounter + 1)
    ]
    set-current-plot-pen "ActualConcentration"
    plotxy rowCounter (totalRowFNconc / world-width);plot average FN conc at that row
    set-current-plot-pen "OneStdevFromMean"
    plotxy rowCounter (FNmean + FNstdev)
    set-current-plot-pen "StdevBelowMean"
    plotxy rowCounter (FNmean - FNstdev)
    set-current-plot-pen "MeanConcentration"
    plotxy rowCounter FNmean
    set rowCounter (rowCounter + 1)
  ]
  
  set-current-plot "PolaritySignalsPlot"                                                         ;;Updates polarity signals plot
  clear-plot
  set rowCounter min-pycor
  while [rowCounter <= max-pycor][
    let totalRowPolarity 0
    let colCounter min-pxcor
    while [colCounter <= max-pxcor][  
      ask (patch colCounter rowCounter)[
        set totalRowPolarity (totalRowPolarity + polaritySignals)
      ]
      set colCounter (colCounter + 1)
    ]
    plotxy rowCounter (totalRowPolarity / world-width)                                             ;plot average FN conc at that row
    set rowCounter (rowCounter + 1)
  ]
  
  set-current-plot "PolaritySignalsHorizPlot"                                                         ;;Updates horiz polarity signals plot
  clear-plot
  let colCounter min-pxcor
  while [colCounter <= max-pxcor][
    let totalColPolarity 0
    set rowCounter min-pycor
    while [rowCounter <= max-pycor][  
      ask (patch colCounter rowCounter)[
        set totalColPolarity (totalColPolarity + polaritySignals)
      ]
      set rowCounter (rowCounter + 1)
    ]
    plotxy colCounter (totalColPolarity / world-height)                                             ;plot average FN conc at that row
    set colCounter (colCounter + 1)
  ]
end


@#$#@#$#@
GRAPHICS-WINDOW
4
10
454
451
14
13
15.2
1
10
1
1
1
0
1
0
1
-14
14
-13
13

CC-WINDOW
5
531
1253
626
Command Center
0

SLIDER
462
174
656
207
confluencePercentage
confluencePercentage
1
100
75.1
0.1
1
NIL

BUTTON
462
12
563
45
Setup/Reset
setup
NIL
1
T
OBSERVER
T
NIL

BUTTON
629
12
684
45
Run
runModel
T
1
T
OBSERVER
NIL
NIL

MONITOR
341
464
454
513
Elapsed Time (min)
clock
3
1

BUTTON
569
12
624
45
Step
runOnce
NIL
1
T
OBSERVER
T
NIL

SLIDER
463
215
657
248
initialCellPatchHeight
initialCellPatchHeight
0
100
26
1
1
percent

MONITOR
112
462
208
511
Lateral FOV (um)
world-width * 15
3
1

MONITOR
8
461
103
510
Vertical FOV (um)
world-height * 15
3
1

MONITOR
216
463
334
512
Total Number of Cells
TotalNumberOfCells
3
1

SLIDER
462
340
659
373
remodelingPercentage
remodelingPercentage
0
1
0.25
0.01
1
%

SLIDER
463
257
658
290
FNmean
FNmean
0
500
250
1
1
mM

SLIDER
667
257
863
290
FNstdev
FNstdev
0
100
25
1
1
mM

SLIDER
665
174
863
207
CellShapeVariation
CellShapeVariation
0
100
11
1
1
%

SLIDER
666
215
863
248
initialCellPatchWidth
initialCellPatchWidth
0
100
70.88
0.01
1
percent

CHOOSER
464
463
660
508
cellColor
cellColor
"Red" "Blue" "Green" "Magenta" "Orange" "Yellow"
1

SLIDER
462
298
658
331
integrinBindingStrength
integrinBindingStrength
0
1000
525
1
1
NIL

SWITCH
462
134
655
167
initialFNgradient
initialFNgradient
0
1
-1000

SLIDER
664
134
863
167
gradient
gradient
0
100
10.4
0.1
1
NIL

SLIDER
664
94
863
127
polarityTrailStrength
polarityTrailStrength
0
20
0.0
0.1
1
percent

SWITCH
462
94
655
127
initialPolarityGradient
initialPolarityGradient
0
1
-1000

SWITCH
462
54
656
87
outputCellPositionData?
outputCellPositionData?
1
1
-1000

SWITCH
664
54
862
87
makeQuicktimeMovie?
makeQuicktimeMovie?
1
1
-1000

PLOT
871
94
1244
331
FibronectinConcentrationPlot
Vertical Position
FN Conc. (um)
0.0
10.0
100.0
270.0
true
true
PENS
"ActualConcentration" 1.0 0 -955883 true
"OneStdevFromMean" 1.0 0 -13345367 true
"StdevBelowMean" 1.0 0 -13345367 false
"MeanConcentration" 1.0 0 -11221820 true

PLOT
958
340
1240
517
PolaritySignalsPlot
Vertical Position
Polarity
0.0
10.0
0.0
10.0
true
false

BUTTON
870
54
968
87
Finish Movie
outputMovie
NIL
1
T
OBSERVER
T
NIL

PLOT
667
340
949
517
PolaritySignalsHorizPlot
Horizontal Position
Polarity
0.0
10.0
0.0
10.0
true
false

SLIDER
463
382
660
415
meanMovementConc
meanMovementConc
0
5000
3150
25
1
NIL

SLIDER
463
422
660
455
stdDevMovementConc
stdDevMovementConc
0
3000
1150
25
1
NIL

SLIDER
667
298
864
331
cadherinBindingStrength
cadherinBindingStrength
0
1000
775
5
1
NIL

SWITCH
693
13
834
46
LinkToMATLAB?
LinkToMATLAB?
0
1
-1000

@#$#@#$#@
WHAT IS IT?
-----------
This section could give a general understanding of what the model is trying to show or explain.


HOW IT WORKS
------------
This section could explain what rules the agents use to create the overall behavior of the model.


HOW TO USE IT
-------------
This section could explain how to use the model, including a description of each of the items in the interface tab.


THINGS TO NOTICE
----------------
This section could give some ideas of things for the user to notice while running the model.


THINGS TO TRY
-------------
This section could give some ideas of things for the user to try to do (move sliders, switches, etc.) with the model.


EXTENDING THE MODEL
-------------------
This section could give some ideas of things to add or change in the procedures tab to make the model more complicated, detailed, accurate, etc.


NETLOGO FEATURES
----------------
This section could point out any especially interesting or unusual features of NetLogo that the model makes use of, particularly in the Procedures tab.  It might also point out places where workarounds were needed because of missing features.


RELATED MODELS
--------------
This section could give the names of models in the NetLogo Models Library or elsewhere which are of related interest.


CREDITS AND REFERENCES
----------------------
This section could contain a reference to the model's URL on the web if it has one, as well as any other necessary credits or references.
@#$#@#$#@
default
true
0
Polygon -7500403 true true 150 5 40 250 150 205 260 250

link
true
0
Line -7500403 true 150 0 150 300

link direction
true
0
Line -7500403 true 150 150 30 225
Line -7500403 true 150 150 270 225

airplane
true
0
Polygon -7500403 true true 150 0 135 15 120 60 120 105 15 165 15 195 120 180 135 240 105 270 120 285 150 270 180 285 210 270 165 240 180 180 285 195 285 165 180 105 180 60 165 15

arrow
true
0
Polygon -7500403 true true 150 0 0 150 105 150 105 293 195 293 195 150 300 150

box
false
0
Polygon -7500403 true true 150 285 285 225 285 75 150 135
Polygon -7500403 true true 150 135 15 75 150 15 285 75
Polygon -7500403 true true 15 75 15 225 150 285 150 135
Line -16777216 false 150 285 150 135
Line -16777216 false 150 135 15 75
Line -16777216 false 150 135 285 75

bug
true
0
Circle -7500403 true true 96 182 108
Circle -7500403 true true 110 127 80
Circle -7500403 true true 110 75 80
Line -7500403 true 150 100 80 30
Line -7500403 true 150 100 220 30

butterfly
true
0
Polygon -7500403 true true 150 165 209 199 225 225 225 255 195 270 165 255 150 240
Polygon -7500403 true true 150 165 89 198 75 225 75 255 105 270 135 255 150 240
Polygon -7500403 true true 139 148 100 105 55 90 25 90 10 105 10 135 25 180 40 195 85 194 139 163
Polygon -7500403 true true 162 150 200 105 245 90 275 90 290 105 290 135 275 180 260 195 215 195 162 165
Polygon -16777216 true false 150 255 135 225 120 150 135 120 150 105 165 120 180 150 165 225
Circle -16777216 true false 135 90 30
Line -16777216 false 150 105 195 60
Line -16777216 false 150 105 105 60

car
false
0
Polygon -7500403 true true 300 180 279 164 261 144 240 135 226 132 213 106 203 84 185 63 159 50 135 50 75 60 0 150 0 165 0 225 300 225 300 180
Circle -16777216 true false 180 180 90
Circle -16777216 true false 30 180 90
Polygon -16777216 true false 162 80 132 78 134 135 209 135 194 105 189 96 180 89
Circle -7500403 true true 47 195 58
Circle -7500403 true true 195 195 58

circle
false
0
Circle -7500403 true true 0 0 300

circle 2
false
0
Circle -7500403 true true 0 0 300
Circle -16777216 true false 30 30 240

cow
false
0
Polygon -7500403 true true 200 193 197 249 179 249 177 196 166 187 140 189 93 191 78 179 72 211 49 209 48 181 37 149 25 120 25 89 45 72 103 84 179 75 198 76 252 64 272 81 293 103 285 121 255 121 242 118 224 167
Polygon -7500403 true true 73 210 86 251 62 249 48 208
Polygon -7500403 true true 25 114 16 195 9 204 23 213 25 200 39 123

cylinder
false
0
Circle -7500403 true true 0 0 300

dot
false
0
Circle -7500403 true true 90 90 120

face happy
false
0
Circle -7500403 true true 8 8 285
Circle -16777216 true false 60 75 60
Circle -16777216 true false 180 75 60
Polygon -16777216 true false 150 255 90 239 62 213 47 191 67 179 90 203 109 218 150 225 192 218 210 203 227 181 251 194 236 217 212 240

face neutral
false
0
Circle -7500403 true true 8 7 285
Circle -16777216 true false 60 75 60
Circle -16777216 true false 180 75 60
Rectangle -16777216 true false 60 195 240 225

face sad
false
0
Circle -7500403 true true 8 8 285
Circle -16777216 true false 60 75 60
Circle -16777216 true false 180 75 60
Polygon -16777216 true false 150 168 90 184 62 210 47 232 67 244 90 220 109 205 150 198 192 205 210 220 227 242 251 229 236 206 212 183

fish
false
0
Polygon -1 true false 44 131 21 87 15 86 0 120 15 150 0 180 13 214 20 212 45 166
Polygon -1 true false 135 195 119 235 95 218 76 210 46 204 60 165
Polygon -1 true false 75 45 83 77 71 103 86 114 166 78 135 60
Polygon -7500403 true true 30 136 151 77 226 81 280 119 292 146 292 160 287 170 270 195 195 210 151 212 30 166
Circle -16777216 true false 215 106 30

flag
false
0
Rectangle -7500403 true true 60 15 75 300
Polygon -7500403 true true 90 150 270 90 90 30
Line -7500403 true 75 135 90 135
Line -7500403 true 75 45 90 45

flower
false
0
Polygon -10899396 true false 135 120 165 165 180 210 180 240 150 300 165 300 195 240 195 195 165 135
Circle -7500403 true true 85 132 38
Circle -7500403 true true 130 147 38
Circle -7500403 true true 192 85 38
Circle -7500403 true true 85 40 38
Circle -7500403 true true 177 40 38
Circle -7500403 true true 177 132 38
Circle -7500403 true true 70 85 38
Circle -7500403 true true 130 25 38
Circle -7500403 true true 96 51 108
Circle -16777216 true false 113 68 74
Polygon -10899396 true false 189 233 219 188 249 173 279 188 234 218
Polygon -10899396 true false 180 255 150 210 105 210 75 240 135 240

house
false
0
Rectangle -7500403 true true 45 120 255 285
Rectangle -16777216 true false 120 210 180 285
Polygon -7500403 true true 15 120 150 15 285 120
Line -16777216 false 30 120 270 120

leaf
false
0
Polygon -7500403 true true 150 210 135 195 120 210 60 210 30 195 60 180 60 165 15 135 30 120 15 105 40 104 45 90 60 90 90 105 105 120 120 120 105 60 120 60 135 30 150 15 165 30 180 60 195 60 180 120 195 120 210 105 240 90 255 90 263 104 285 105 270 120 285 135 240 165 240 180 270 195 240 210 180 210 165 195
Polygon -7500403 true true 135 195 135 240 120 255 105 255 105 285 135 285 165 240 165 195

line
true
0
Line -7500403 true 150 0 150 300

line half
true
0
Line -7500403 true 150 0 150 150

pentagon
false
0
Polygon -7500403 true true 150 15 15 120 60 285 240 285 285 120

person
false
0
Circle -7500403 true true 110 5 80
Polygon -7500403 true true 105 90 120 195 90 285 105 300 135 300 150 225 165 300 195 300 210 285 180 195 195 90
Rectangle -7500403 true true 127 79 172 94
Polygon -7500403 true true 195 90 240 150 225 180 165 105
Polygon -7500403 true true 105 90 60 150 75 180 135 105

plant
false
0
Rectangle -7500403 true true 135 90 165 300
Polygon -7500403 true true 135 255 90 210 45 195 75 255 135 285
Polygon -7500403 true true 165 255 210 210 255 195 225 255 165 285
Polygon -7500403 true true 135 180 90 135 45 120 75 180 135 210
Polygon -7500403 true true 165 180 165 210 225 180 255 120 210 135
Polygon -7500403 true true 135 105 90 60 45 45 75 105 135 135
Polygon -7500403 true true 165 105 165 135 225 105 255 45 210 60
Polygon -7500403 true true 135 90 120 45 150 15 180 45 165 90

square
false
0
Rectangle -7500403 true true 30 30 270 270

square 2
false
0
Rectangle -7500403 true true 30 30 270 270
Rectangle -16777216 true false 60 60 240 240

star
false
0
Polygon -7500403 true true 151 1 185 108 298 108 207 175 242 282 151 216 59 282 94 175 3 108 116 108

subcellshape1
false
0
Rectangle -16777216 true false -150 -90 300 300
Rectangle -13345367 true false 30 30 360 360
Rectangle -1 true false 135 90 150 210
Rectangle -1 true false 105 195 180 210
Polygon -1 true false 135 90 105 120 135 120 135 90

subcellshape2
false
0
Rectangle -16777216 true false 0 0 390 360
Rectangle -13345367 true false -45 30 240 300
Rectangle -13345367 true false 30 30 420 315
Polygon -1 true false 90 120 90 150 105 135 135 135 150 150 150 180 135 165 105 165 90 180 90 210 105 225 135 225 150 210 165 225 180 210 165 195 165 135 135 105 105 120 90 120
Polygon -13345367 true false 105 180 120 180 135 195 120 210 105 195 105 180

subcellshape3
false
0
Rectangle -16777216 true false 0 -30 375 300
Rectangle -13345367 true false -135 30 270 435
Polygon -1 true false 135 105 135 135 165 120 180 135 165 150 180 165 165 180 135 165 135 180 165 195 195 165 180 150 195 135 165 105 135 105

subcellshape4
false
0
Rectangle -16777216 true false -105 -15 300 150
Rectangle -16777216 true false -135 120 300 360
Rectangle -13345367 true false 30 -30 375 165
Rectangle -13345367 true false 30 135 480 405
Rectangle -1 true false 135 45 150 150
Rectangle -1 true false 135 135 210 150
Rectangle -1 true false 180 45 195 225

subcellshape5
false
0
Rectangle -13345367 true false 0 0 315 330
Polygon -1 true false 195 75 120 75 120 135 165 120 210 135 210 195 165 225 120 210 120 180 165 195 195 180 180 150 150 150 135 165 90 165 90 60 195 60 195 75

subcellshape6
false
0
Rectangle -16777216 true false 0 -30 420 165
Rectangle -16777216 true false 0 135 360 390
Rectangle -13345367 true false -120 -105 270 150
Rectangle -13345367 true false -30 120 270 390
Polygon -1 true false 150 45 105 30 60 60 60 135 75 165 120 180 165 150 165 120 120 105 90 120 90 75 105 60 150 75
Polygon -13345367 true false 105 135 120 150 150 135 120 120

subcellshape7
false
0
Rectangle -16777216 true false -165 0 300 450
Rectangle -13345367 true false 30 -45 375 270
Rectangle -1 true false 120 90 195 105
Rectangle -1 true false 180 105 195 210
Rectangle -1 true false 120 75 210 105
Rectangle -1 true false 180 90 210 210

subcellshape8
false
0
Rectangle -16777216 true false 105 0 375 390
Rectangle -16777216 true false -60 0 135 375
Rectangle -13345367 true false -150 -135 195 270
Rectangle -13345367 true false 135 -45 345 270
Circle -1 true false 88 43 95
Circle -1 true false 88 118 95
Circle -13345367 true false 114 69 42
Circle -13345367 true false 114 144 42

subcellshape9
false
0
Rectangle -16777216 true false 0 0 300 300
Rectangle -13345367 true false 0 0 270 270
Rectangle -1 true false 150 45 165 195
Circle -1 true false 78 48 85
Circle -13345367 true false 103 73 32
Rectangle -1 true false 150 45 180 210

target
false
0
Circle -7500403 true true 0 0 300
Circle -16777216 true false 30 30 240
Circle -7500403 true true 60 60 180
Circle -16777216 true false 90 90 120
Circle -7500403 true true 120 120 60

tree
false
0
Circle -7500403 true true 118 3 94
Rectangle -6459832 true false 120 195 180 300
Circle -7500403 true true 65 21 108
Circle -7500403 true true 116 41 127
Circle -7500403 true true 45 90 120
Circle -7500403 true true 104 74 152

triangle
false
0
Polygon -7500403 true true 150 30 15 255 285 255

triangle 2
false
0
Polygon -7500403 true true 150 30 15 255 285 255
Polygon -16777216 true false 151 99 225 223 75 224

truck
false
0
Rectangle -7500403 true true 4 45 195 187
Polygon -7500403 true true 296 193 296 150 259 134 244 104 208 104 207 194
Rectangle -1 true false 195 60 195 105
Polygon -16777216 true false 238 112 252 141 219 141 218 112
Circle -16777216 true false 234 174 42
Rectangle -7500403 true true 181 185 214 194
Circle -16777216 true false 144 174 42
Circle -16777216 true false 24 174 42
Circle -7500403 false true 24 174 42
Circle -7500403 false true 144 174 42
Circle -7500403 false true 234 174 42

turtle
true
0
Polygon -10899396 true false 215 204 240 233 246 254 228 266 215 252 193 210
Polygon -10899396 true false 195 90 225 75 245 75 260 89 269 108 261 124 240 105 225 105 210 105
Polygon -10899396 true false 105 90 75 75 55 75 40 89 31 108 39 124 60 105 75 105 90 105
Polygon -10899396 true false 132 85 134 64 107 51 108 17 150 2 192 18 192 52 169 65 172 87
Polygon -10899396 true false 85 204 60 233 54 254 72 266 85 252 107 210
Polygon -7500403 true true 119 75 179 75 209 101 224 135 220 225 175 261 128 261 81 224 74 135 88 99

wheel
false
0
Circle -7500403 true true 3 3 294
Circle -16777216 true false 30 30 240
Line -7500403 true 150 285 150 15
Line -7500403 true 15 150 285 150
Circle -7500403 true true 120 120 60
Line -7500403 true 216 40 79 269
Line -7500403 true 40 84 269 221
Line -7500403 true 40 216 269 79
Line -7500403 true 84 40 221 269

x
false
0
Polygon -7500403 true true 270 75 225 30 30 225 75 270
Polygon -7500403 true true 30 75 75 30 270 225 225 270

@#$#@#$#@
NetLogo 3.1.1
@#$#@#$#@
@#$#@#$#@
@#$#@#$#@
@#$#@#$#@
