# Supplementary material for: Multiscale computational analysis of Xenopus laevis morphogenesis reveals key insights of systems-level behavior
Source: BMC Syst Biol. 2007 Oct 22;1:46. doi: 10.1186/1752-0509-1-46 (PMC2190763; doi:10.1186/1752-0509-1-46)
Supplement: Additional file 3 — intracellular_scale_model.m. ODE-based model of Wnt/β-catenin signaling network, from Lee et al. PLoS Biol. 2003. [file 1752-0509-1-46-S3.m]

%Model adapted from:
%Lee, E., Salic, et al. (2003). "The roles of APC and Axin
%derived from experimental and theoretic5al analysis of the Wnt pathway."
%PLos Biol 1(1): E10.
%with accompanying parameters and reaction definitions
function Wntmodel(MATLABinput, MATLABoutput)
global Dsh0 APC0 TCF0 GSK0 K7 K8 K16 K17 k1 k2 k3 k4 k5 k6 kneg6 k9 k10 k11 k13 k15 v12 v14 lambda

inFile = importdata(MATLABinput);
[rowsIn,colsIn]=size(inFile);

outFile = importdata(MATLABoutput);
[rowsOut,colsOut] = size(outFile);

%%%%%%%%%%%%%%%%%%%%%%%%
%initial values
%%%%%%%%%%%%%%%%%%%%%%%%
Xnot(2)=0;
Xnot(3)=9.66*10^-3;
Xnot(4)=4.83*10^-3;
Xnot(12)=4.93*10^-4;
%B-Catenin variables
Xnot(9)=2.02*10^-3;
Xnot(10)=1.00;
Xnot(11)=25.1;
%%%%%dummy variables
Xnot(1)=0;%
Xnot(5)=0;%
Xnot(6)=0;%
Xnot(7)=0;%
Xnot(8)=0;%
Xnot(13)=0;%
Xnot(14)=0;%
Xnot(15)=0;%
Xnot(16)=1;


    


%%%%%%%%%%%%%%%%%%%%%%%%
%conservation quantities
%%%%%%%%%%%%%%%%%%%%%%%%

Dsh0=100;%nM
APC0=100;%nM
TCF0=15;%nM
GSK0=50;%nM

K7=50;%nM
K8=120;%nM
K16=30;%nM
K17=1200;%nM
 
k1=0.182;%min-1
k2=1.82*10^-2;%min-1
k3=5.00*10^-2;%nmol-1*min-1
k4=0.267;%min-1
k5=0.133;%min-1
k6=9.09*10^-2;%nmol-1*min-1
kneg6=0.909;%min-1
k9=206;%min-1
k10=206;%min-1
k11=0.417;%min-1
k13=2.57*10^-4;%min-1
v12=0.423;


for i=1:colsIn
k15=inFile(rowsIn,i)*0.167;%min-1
v14=inFile(rowsIn,i)*8.22*10^-5;%min-1


%decay rate of Wnt signal
lambda=1/20;


%%%%%%%%%%%%%%%%%%%%%%%%%%%%%%%%%%%%%%%%%%%%  

%for the B-catenin plots, run ode's with conditions a,b,and c:
%the simulation runs from hours 1-6, assuming B-catenin production
%began before gastrulation began, and gastrulation takes 5 hours.
%Each iteration starts at the timepoint where it left off last
%       (the number of rows in the input file tells the program what
%       time-range to simulate)
options = odeset('RelTol',1e-4);
[T1,X] = ode45(@Wnt_odes_decayW,[56.5+3.5*rowsIn:.5:360+3.5*rowsIn],[Xnot],options);


%populate the dependent variables in the B-catenin
for t=1:size(T1)
X(t,1)=Dsh0-X(t,2);
X(t,5)=GSK0;
X(t,6)=K17*X(t,12)*APC0./(K7*(K17+X(t,11)));
X(t,7)=K17*APC0./(K17+X(t,11));
X(t,8)=X(t,3)*X(t,11)./K8;
X(t,13)=K16*TCF0./(K16+X(t,11));
X(t,14)=X(t,11)*TCF0/(K16+X(t,11));
X(t,15)=X(t,11)*APC0./(K17+X(t,11));
end


Bcatenin=X(:,14)+X(:,15)+X(:,8)+X(:,9)+X(:,10)+X(:,11);


%normal values to normalize the simulation to
endNorm =[34.9938;35.0845;35.3012;35.6289;36.0417;36.5191;37.0467;37.6156;38.2193;38.8538;39.5157;40.2026;40.9122;41.6428;42.3926;43.1601;43.9439;44.7428;45.5554;46.3807;47.2177;48.0653;48.9226;49.7888;50.6629;51.5443;52.4321;53.3257;54.2245;55.1277;56.0348;56.9453;57.8585;58.7740;59.6914;60.6100;61.5296;62.4496;63.3697;64.2896;65.2088;66.1270;67.0440;67.9593;68.8728;69.7841;70.6929;71.5991;72.5025;73.4027;74.2996;75.1930;76.0827;76.9685;77.8503;78.7279;79.6012;80.4701;81.3343;82.1939;83.0486;83.8984;84.7432;85.5830;86.4175;87.2468;88.0707;88.8893;89.7024;90.5100;91.3121;92.1085;92.8994;93.6845;94.4640;95.2377];
sumNorm =  [279.9015;280.2795;281.5704;283.8200;286.8405;290.4448;294.4975;298.9089;303.6201;308.5907;313.7919;319.2011;324.7998;330.5722;336.5043;342.5833;348.7977;355.1367;361.5903;368.1493;374.8050;381.5492;388.3743;395.2730;402.2387;409.2648;416.3453;423.4745;430.6469;437.8574;445.1012;452.3735;459.6700;466.9866;474.3192;481.6640;489.0176;496.3765;503.7375;511.0975;518.4537;525.8032;533.1434;540.4719;547.7863;555.0844;562.3640;569.6232;576.8601;584.0728;591.2598;598.4193;605.5499;612.6502;619.7188;626.7545;633.7561;640.7225;647.6527;654.5456;661.4005;668.2163;674.9924;681.7281;688.4225;695.0752;701.6855;708.2529;714.7769;721.2571;727.6930;734.0843;740.4307;746.7319;752.9875;759.1974];

% BnormSum3half = 279.9011;
if rowsIn<=76
outFile(rowsOut+1,i) = sum(Bcatenin)/sumNorm(rowsIn);
else
outFile(rowsOut+1,i) = 'ERROR: END OF SIMULATION';

end

dlmwrite(MATLABoutput, outFile)
quit()
end
% figure(5)
% plot(T1,X(:,16)./max(X(:,16)),'-',T1,X(:,2)./max(X(:,2)),'o',T1,X(:,4)./max(X(:,4)),'x',T1,Bcatenin./max(Bcatenin),'+');
% legend('Wnt signal','Dsha','APC/axin/GSK3','Bcatenin');
% xlabel('minutes')
% ylabel('normalized concentration')


%figure(1)
%subplot(2,1,1);plot(T1,Bcatenin);
%legend('a')
%title('B-Catenin timecourse after transient Wnt stimulation')
%xlabel('minutes'),ylabel('B-catenin remaining (nM)')
%subplot(2,1,2);plot(T1,axin);
%legend('a')
%title('Axin timecourse after transient Wnt stimulation')
%xlabel('minutes'),ylabel('Axin remaining (pM)')


%description:
%Normalized plots of Wnt, activated Dishevelled, total B-catenin, and the
%APC/axin/GSK3 complex for an exponentially decaying Wnt signal


function dX=Wnt_odes_decayW(t,X);
global Dsh0 APC0 TCF0 GSK0 K7 K8 K16 K17 k1 k2 k3 k4 k5 k6 kneg6 k9 k10 k11 k13 k15 v12 v14 lambda

%%%%%%%%%%%%%%%%%%%%%%%%%%c
%%Differential equations%%
%%%%%%%%%%%%%%%%%%%%%%%%%%

dX=zeros(15,1);
dX(2)=k1*X(16)*(Dsh0-X(2))-k2*X(2);  %v1-v2;
%note, W is the Wnt stimulation, it can be constant or time dependent.
%can code that in as an input variable.
dX(3)=((k4*X(4)-k5*X(3)-k9*X(3)*X(11)./K8+k10*X(9))- X(3)./K8*dX(11))./ (1+X(11)./K8);
dX(4)=-(k3*X(2)+k4+kneg6)*X(4)+k5*X(3)+k6*GSK0*(K17*X(12)*APC0)./(K7*(K17+X(11)));  %-v3-v4+v5+v6;
dX(9)=k9*X(3)*X(11)./K8-k10*X(9);  %v9-v10;
dX(10)=k10*X(9)-k11*X(10);  %v10-v11;
dX(11)=((v12-(k9*X(3)./K8+k13)*X(11))-X(11)./K8*dX(3))./(1+X(3)./K8+TCF0*K16./(K16+X(11))^2+APC0*K17./(K17+X(11))^2);
dX(12)=((k3*X(2)*X(4)-k6*GSK0*APC0*K17*X(12)./(K7*(K17+X(11)))+kneg6*X(4)+v14-k15*X(12))+APC0*K17*X(12)./(K7*(K17+X(11))^2)*dX(11))./ (1+APC0*K17./(K7*(K17+X(11))));
%dummy variables.  Since these are all dependent variables, I've made X1
%the true X variable, while X(1) is only a dummy to fill in the system of
%equations for the program without changing the numbering scheme from the
%paper.
dX(1)=0;  
dX(5)=0;  
dX(6)=0;  
dX(7)=0;  
dX(8)=0; 
dX(13)=0;
dX(14)=0;
dX(15)=0;
%X(16)=Wnt concentration, exponentially decaying:
dX(16)=-lambda*exp(-lambda*t);
